# Supplementary material for: Optimizing Silanization to Functionalize Stainless Steel Wire: Towards Breast Cancer Stem Cell Isolation
Source: Materials (Basel). 2020 Aug 21;13(17):3693. doi: 10.3390/ma13173693 (PMC7504676; doi:10.3390/ma13173693)
Supplement: Supplementary file 1 [file materials-13-03693-s001.zip]

Archive with 1 entries (1 files):
- materials-887222-supplementary.docx
